# Supplementary material for: Comparative Life Cycle Assessment for the Fabrication of Polysulfone Membranes Using Slot Die Coating as a Scalable Fabrication Technique
Source: Polymers (Basel). 2025 Aug 30;17(17):2363. doi: 10.3390/polym17172363 (PMC12431056; doi:10.3390/polym17172363)
Supplement: Supplementary file 1 [file polymers-17-02363-s001.zip]

Archive with 1 entries (1 files):
- polymers-3822882-supplementary.pdf
